# Supplementary material for: Long-read sequencing reveals absence of 5mC in Ogataea parapolymorpha DL-1 genome and introduces telomere-to-telomere assembly
Source: Front Genet. 2025 May 9;16:1574332. doi: 10.3389/fgene.2025.1574332 (PMC12098377; doi:10.3389/fgene.2025.1574332)
Supplement: Supplementary file 1 [file DataSheet3.csv]

chrom	hac_v4.3.0_5mC_5hmC_v1	hac_v5.0.0_5mC_5hmC_v1	hac_v5.0.0_5mC_5hmC_v2	hac_v5.0.0_5mC_5hmC_v3
chr1	64	18	47	85
chr2	30	10	40	73
chr3	86	32	61	90
chr4	55	23	44	82
chr5	90	32	60	91
chr6	65	24	50	91
chr7	54	18	47	71
mitochondrion	0	0	1	0
ecoli	31	147	349	442
