# Supplementary material for: Long-read sequencing reveals absence of 5mC in Ogataea parapolymorpha DL-1 genome and introduces telomere-to-telomere assembly
Source: Front Genet. 2025 May 9;16:1574332. doi: 10.3389/fgene.2025.1574332 (PMC12098377; doi:10.3389/fgene.2025.1574332)
Supplement: Supplementary file 5 [file DataSheet1.csv]

chrom	hac_v4.3.0_6mA_v1	hac_v4.3.0_6mA_v2	hac_v5.0.0_6mA_v1	hac_v5.0.0_6mA_v2	hac_v5.0.0_6mA_v3
chr1	2006	1229	14	179	19
chr2	1668	1038	19	174	20
chr3	2493	1485	23	216	22
chr4	1778	1139	15	200	19
chr5	2273	1418	21	212	15
chr6	1823	1167	21	199	25
chr7	1650	1075	24	193	19
mitochondrion	9	2	5	26	2
ecoli	62906	55485	40098	42851	38718
