# Supplementary material for: Long-read sequencing reveals absence of 5mC in Ogataea parapolymorpha DL-1 genome and introduces telomere-to-telomere assembly
Source: Front Genet. 2025 May 9;16:1574332. doi: 10.3389/fgene.2025.1574332 (PMC12098377; doi:10.3389/fgene.2025.1574332)
Supplement: Supplementary file 6 [file DataSheet2.csv]

chrom	hac_v4.3.0_5mC_5hmC_v1	hac_v5.0.0_5mC_5hmC_v1	hac_v5.0.0_5mC_5hmC_v2	hac_v5.0.0_5mC_5hmC_v3
chr1	16	5	8	148
chr2	8	7	15	152
chr3	18	9	18	179
chr4	10	5	14	154
chr5	16	8	21	139
chr6	19	6	14	167
chr7	15	8	12	126
mitochondrion	5	3	2	1
ecoli	1954	26582	23971	23511
